# Supplementary material for: Identification of Key Aroma Compounds Responsible for the Floral Ascents of Green and Black Teas from Different Tea Cultivars
Source: Molecules. 2022 Apr 28;27(9):2809. doi: 10.3390/molecules27092809 (PMC9100887; doi:10.3390/molecules27092809)
Supplement: Supplementary file 1 [file molecules-27-02809-s001.zip]

Archive with 1 entries (1 files):
- molecules-1695276-supplementary.pdf
